# Supplementary material for: Bacterial Metabolic Activity of High-Mountain Lakes in a Context of Increasing Regional Temperature
Source: Microorganisms. 2025 Jun 13;13(6):1375. doi: 10.3390/microorganisms13061375 (PMC12196075; doi:10.3390/microorganisms13061375)
Supplement: Supplementary file 1 [file microorganisms-13-01375-s001.zip]

Archive with 1 entries (1 files):
- microorganisms-3645540-supplementary.pdf
